# Supplementary material for: Persistent foot-and-mouth disease virus infection of the bovine nasopharynx is associated with suppression of innate and cellular immunity
Source: PLoS One. 2026 Jan 23;21(1):e0340425. doi: 10.1371/journal.pone.0340425 (PMC12829788; doi:10.1371/journal.pone.0340425)
Supplement: S1 Table — (XLSX) [file pone.0340425.s003.xlsx]

## Sheet: Table S1
Table S1: Tissue samples collected during necropsy submitted for RNAseq transcriptomic analysis
Sample ID	Tissue	Animal	Subsample	Vaccination group	Virus isolation result for OPF collected at 35 dpc	Cq in FMDV 3D RT-qPCR of TISSUE sample	Sample category for transcriptomic and proteomic analysis
39	DSP	669	4	vector vaccine i.m.	pos	24.92	high FMDV-positive
37	DSP	669	2	vector vaccine i.m.	pos	25.85	high FMDV-positive
119	DSP	647	4	commercial vaccine i.m.	pos	26.31	high FMDV-positive
97	DSP	509	2	vector vaccine i.n.	pos	26.345	high FMDV-positive
120	DSP	647	5	commercial vaccine i.m.	pos	27.035	high FMDV-positive
70	DSP	190	5	vector vaccine i.n.	pos	27.08	high FMDV-positive
179	DSP	507	4	PBS i.n.	pos	28.925	high FMDV-positive
20	DSP	510	5	vector vaccine i.m.	pos	29.425	high FMDV-positive
180	DSP	507	5	PBS i.n.	pos	30.145	low FMDV-positive
129	DSP	426	4	commercial vaccine i.m.	neg	30.71	low FMDV-positive
181	DNP	191	1	PBS i.n.	pos	31.9	low FMDV-positive
184	DNP	191	4	PBS i.n.	pos	33.835	low FMDV-positive
172	DNP	507	2	PBS i.n.	pos	34.095	low FMDV-positive
153	DNP	945	3	PBS i.n.	pos	34.305	low FMDV-positive
149	DSP	943	4	commercial vaccine i.m.	pos	34.575	low FMDV-positive
87	DSP	946	2	vector vaccine i.n.	pos	35.65	low FMDV-positive
61	DNP	190	1	vector vaccine i.n.	pos	35.75	low FMDV-positive
90	DSP	946	5	vector vaccine i.n.	pos	36.32	low FMDV-positive
101	DNP	649	1	commercial vaccine i.m.	pos	36.64	low FMDV-positive
71	DNP	425	1	vector vaccine i.n.	pos	36.645	low FMDV-positive
111	DNP	647	1	commercial vaccine i.m.	pos	36.645	low FMDV-positive
65	DNP	190	5	vector vaccine i.n.	pos	36.69	low FMDV-positive
159	DSP	945	4	PBS i.n.	pos	36.875	low FMDV-positive
151	DNP	945	1	PBS i.n.	pos	36.945	low FMDV-positive
191	DNP	662	1	vector vaccine i.n.	neg	37.25	low FMDV-positive
196	DSP	662	1	vector vaccine i.n.	neg	37.35	low FMDV-positive
198	DSP	662	3	vector vaccine i.n.	neg	37.39	low FMDV-positive
47	DSP	663	2	vector vaccine i.m.	pos	37.615	low FMDV-positive
141	DNP	943	1	commercial vaccine i.m.	pos	37.65	low FMDV-positive
7	DSP	940	2	commercial vaccine i.m.	neg	38.455	low FMDV-positive
15	DNP	510	5	vector vaccine i.m.	pos	38.82	low FMDV-positive
31	DNP	669	1	vector vaccine i.m.	pos	38.9	low FMDV-positive
1	DNP	940	1	commercial vaccine i.m.	neg	39.375	low FMDV-positive
11	DNP	510	1	vector vaccine i.m.	pos	39.585	low FMDV-positive
121	DNP	426	1	commercial vaccine i.m.	neg	NA	FMDV-negative
122	DNP	426	2	commercial vaccine i.m.	neg	NA	FMDV-negative
123	DNP	426	3	commercial vaccine i.m.	neg	NA	FMDV-negative
91	DNP	509	1	vector vaccine i.n.	pos	NA	FMDV-negative
115	DNP	647	5	commercial vaccine i.m.	pos	NA	FMDV-negative
193	DNP	662	3	vector vaccine i.n.	neg	NA	FMDV-negative
41	DNP	663	1	vector vaccine i.m.	pos	NA	FMDV-negative
45	DNP	663	5	vector vaccine i.m.	pos	NA	FMDV-negative
32	DNP	669	2	vector vaccine i.m.	pos	NA	FMDV-negative
155	DNP	945	5	PBS i.n.	pos	NA	FMDV-negative
83	DNP	946	3	vector vaccine i.n.	pos	NA	FMDV-negative
130	DSP	426	5	commercial vaccine i.m.	neg	NA	FMDV-negative
108	DSP	649	2	commercial vaccine i.m.	pos	NA	FMDV-negative
46	DSP	663	1	vector vaccine i.m.	pos	NA	FMDV-negative
6	DSP	940	1	commercial vaccine i.m.	neg	NA	FMDV-negative
150	DSP	943	5	commercial vaccine i.m.	pos	NA	FMDV-negative
158	DSP	945	3	PBS i.n.	pos	NA	FMDV-negative
160	DSP	945	5	PBS i.n.	pos	NA	FMDV-negative
