# Supplementary material for: Persistent foot-and-mouth disease virus infection of the bovine nasopharynx is associated with suppression of innate and cellular immunity
Source: PLoS One. 2026 Jan 23;21(1):e0340425. doi: 10.1371/journal.pone.0340425 (PMC12829788; doi:10.1371/journal.pone.0340425)
Supplement: S2 Table — (A) Comparing all DSP to all DNP samples. (B) Comparing FMDV-negative (no Cq) DSP to DNP samples. (C) Differentially expressed genes when comparing highly positive FMDV (Cq ≤ 30) to FMDV-negative (no Cq) DSP samples. (XLSX) [file pone.0340425.s004.xlsx]

## Sheet: DSP ↔ DNP
	Supplemental Table S2 A: Differentially expressed genes when comparing all DSP to all DNP samples
Gene	Average of normalized counts	Adjusted p-value	Shrinked log2FoldChange	LFC direction	Gene description	Entrez ID
ACOD1	2.91753	0.0457074	2.74647	up	aconitate decarboxylase 1	107131195
ACTA1	759.215	0.0133748	-3.86555	down	actin alpha 1, skeletal muscle	281592
ACTC1	322.823	0.00151393	-4.69305	down	actin alpha cardiac muscle 1	533219
ACTG2	275.426	0.043105	-2.21323	down	actin gamma 2, smooth muscle	281595
ACTN2	88.8511	0.00520821	-4.10591	down	actinin alpha 2	536607
ADGRG5	56.8236	0.00520821	2.69682	up	adhesion G protein-coupled receptor G5	509974
ADIPOQ	5.72786	0.00429829	-4.0266	down	adiponectin, C1Q and collagen domain containing	282865
AGBL1	2.84513	0.0342922	-5.47207	down	AGBL carboxypeptidase 1	100300175
AICDA	17.1484	0.0362068	3.8318	up	activation induced cytidine deaminase	539888
AKAP5	33.7104	0.00405721	3.11462	up	A-kinase anchoring protein 5	281612
ANK1	124.851	0.0018058	-3.79029	down	ankyrin 1	353108
APBB1IP	136.455	0.0400879	2.18659	up	amyloid beta precursor protein binding family B member 1 interacting protein	533670
APOBEC2	33.2021	0.00835171	-3.49795	down	apolipoprotein B mRNA editing enzyme catalytic subunit 2	509619
ARHGAP4	196.387	0.0288143	2.07645	up	Rho GTPase activating protein 4	100124430
ARHGAP9	50.4211	0.0496711	2.02093	up	Rho GTPase activating protein 9	507960
ARL5C	17.9637	0.0203508	3.0413	up	ADP ribosylation factor like GTPase 5C	787781
ART1	12.7001	0.0163421	-4.30282	down	ADP-ribosyltransferase 1	539042
ATP1A2	60.7205	0.0300956	-2.11112	down	ATPase Na+/K+ transporting subunit alpha 2	515161
ATP1A3	1.17833	0.0315755	-4.35838	down	ATPase Na+/K+ transporting subunit alpha 3	282598
ATP2A1	157.966	0.000125122	-3.81583	down	ATPase sarcoplasmic/endoplasmic reticulum Ca2+ transporting 1	518117
B3GALT5	8.97155	0.0387407	3.04154	up	beta-1,3-galactosyltransferase 5	614873
BANK1	37.3512	0.00429829	3.08471	up	B cell scaffold protein with ankyrin repeats 1	100299906
BASP1	309.555	0.00158537	3.0452	up	brain abundant membrane attached signal protein 1	286842
BATF	37.1944	0.007492	2.39692	up	basic leucine zipper ATF-like transcription factor	617628
BCAT1	50.5195	0.0163421	2.84637	up	branched chain amino acid transaminase 1	505926
BCL2A1	87.5496	0.000183782	3.54037	up	BCL2 related protein A1	282151
BFSP2	42.6367	0.0119806	2.822	up	beaded filament structural protein 2	281645
BOLA-DOA	88.0474	0.00639782	2.69136	up	major histocompatibility complex, class II, DO alpha	525727
BOLA-DOB	17.8605	0.0149552	2.56422	up	major histocompatibility complex, class II, DO beta	282493
BPIFA1	162.331	0.000424296	3.89599	up	BPI fold containing family A member 1	281989
BTK	67.1918	0.0473066	2.20169	up	Bruton tyrosine kinase	533459
C2	107.971	0.0165744	2.03057	up	complement C2	515440
C26H10ORF90	3.14158	0.00771791	-3.20139	down
C28H10ORF71	17.7704	0.00374917	-3.24253	down
C5H12ORF75	30.6334	0.0361944	2.66527	up
C6H4ORF54	5.27506	0.0139817	-3.95687	down
CA14	3.82258	0.0220395	-3.61241	down	carbonic anhydrase 14	509027
CAB39	6060.05	3.54395e-05	-3.04945	down	calcium binding protein 39	511451
CASQ1	53.6425	0.000424296	-3.71343	down	calsequestrin 1	508394
CAV3	8.10328	0.0345596	-3.03503	down	caveolin 3	615310
CCL19	154.597	0.00976759	2.52085	up	C-C motif chemokine ligand 19	509167
CCL8	9.74609	0.0324099	2.49633	up	chemokine (C-C motif) ligand 8	281044
CCR6	50.3022	0.0271974	1.99612	up	C-C motif chemokine receptor 6	519716
CCR7	32.6037	0.00860138	2.93012	up	C-C motif chemokine receptor 7	510668
CD180	53.8655	0.00607919	3.53819	up	CD180 molecule	539518
CD19	134.236	0.00303476	3.20231	up	CD19 molecule	517359
CD22	218.306	0.00182913	3.39922	up	CD22 molecule	514582
CD28	6.3817	0.00359644	3.10449	up	CD28 molecule	281050
CD4	88.2311	0.0210394	2.17846	up	CD4 molecule	407098
CD40	59.9319	0.0268727	2.14878	up	CD40 molecule	286849
CD53	162.842	0.00891206	2.44844	up	CD53 molecule	505040
CD72	21.3339	0.00269826	2.85749	up	CD72 molecule	783725
CD79B	178.32	0.0052213	3.23901	up	CD79b molecule	509801
CEACAM20	17.9554	0.0122437	2.75367	up	CEA cell adhesion molecule 20	100848884
CFB	622.053	0.000814303	2.86229	up	complement factor B	514076
CHGB	1.79072	0.0188516	-5.19802	down	chromogranin B	281071
CHRDL2	3.63082	0.0153304	-2.96171	down	chordin like 2	533631
CKM	461.724	0.000424296	-3.97522	down	creatine kinase, M-type	286822
CKMT2	19.4897	0.00886092	-3.4774	down	creatine kinase, mitochondrial 2	538944
CLEC17A	14.5869	0.0220395	3.185	up	C-type lectin domain containing 17A	100299814
CMYA5	55.6365	0.00520821	-2.7989	down	cardiomyopathy associated 5	533581
CNR2	14.1899	0.0406901	2.90592	up	cannabinoid receptor 2	539769
COL9A3	23.0186	0.00136884	-2.85878	down	collagen type IX alpha 3 chain	789493
CORO1A	903.247	0.00482424	2.63778	up	coronin 1A	282196
COX6A2	25.6321	0.0133748	-3.95943	down	cytochrome c oxidase subunit 6A2	282200
CP	37.6346	0.0268727	2.62949	up	ceruloplasmin	514194
CPA6	4.81541	0.000202388	-4.16595	down	carboxypeptidase A6	100337371
CR2	164.662	0.0122437	2.53873	up	complement C3d receptor 2	407126
CRYAB	118.644	0.047492	-2.03062	down	crystallin alpha B	281719
CSN3	1456.55	0.000366751	-3.29856	down	casein kappa	281728
CXCL5	25.7353	0.00140044	2.81037	up	chemokine (C-X-C motif) ligand 5	281735
CXCR5	27.99	0.014042	3.56244	up	C-X-C motif chemokine receptor 5	497021
DEFB4A	113.544	0.0275866	3.32295	up	defensin, beta 4A	286836
DEFB7	63.7769	1.33799e-06	3.83517	up	defensin beta 7	768320
DENND1C	74.9545	0.0215283	2.18569	up	DENN domain containing 1C	511230
DES	1123.77	0.000351514	-3.07032	down	desmin	280765
DHRS7C	7.91797	0.0392041	-3.70293	down	dehydrogenase/reductase 7C	511943
DOCK2	151.382	0.0196844	2.2123	up	dedicator of cytokinesis 2	510083
DSB	6.41276	0.0038259	4.12004	up	MHC class II antigen DS beta	618722
DTNA	17.4817	0.0291277	-2.22782	down	dystrobrevin alpha	541153
DUOXA2	189.414	1.07996e-07	4.63662	up	dual oxidase maturation factor 2	514414
DUSP2	23.7122	0.0157363	2.45545	up	dual specificity phosphatase 2	539140
EEF1A2	117.189	0.00278442	-3.56365	down	eukaryotic translation elongation factor 1 alpha 2	515233
EGLN3	161.276	0.0133748	2.07995	up	egl-9 family hypoxia inducible factor 3	535578
ELL3	172.421	0.000542794	4.04982	up	elongation factor for RNA polymerase II 3	512648
ENTPD8	9.26408	0.00272007	2.87454	up	ectonucleoside triphosphate diphosphohydrolase 8	515532
FAM72A	16.8854	0.0342922	2.33591	up	family with sequence similarity 72 member A	616965
FBP2	7.30318	0.0279902	-2.33024	down	fructose-bisphosphatase 2	514066
FCAMR	68.1554	0.0406901	3.22333	up	Fc alpha and mu receptor	100297408
FCER2	75.5372	0.0320139	2.06709	up	Fc epsilon receptor II	407106
FCMR	183.214	0.00735843	2.71717	up	Fc mu receptor	511564
FCRL1	23.6819	0.0133748	3.04806	up	Fc receptor like 1	517846
FERMT3	399.468	0.00520821	2.48632	up	FERM domain containing kindlin 3	525159
GAL	10.9343	2.70554e-06	-4.69655	down	galanin and GMAP prepropeptide	280799
GAP43	2.65114	0.0233763	-2.89611	down	growth associated protein 43	281777
GCSAM	10.8223	0.0341861	2.82405	up	germinal center associated signaling and motility	784939
GIMAP6	100.072	0.0291277	1.988	up	GTPase, IMAP family member 6	528288
GPR174	34.5246	0.00600989	2.58334	up	G protein-coupled receptor 174	781056
GRAP	187.531	0.00911733	2.4214	up	GRB2-related adaptor protein	534491
GSC	4.80486	5.36303e-07	4.0987	up	goosecoid homeobox	514862
HCLS1	179.785	0.0118801	2.39899	up	hematopoietic cell-specific Lyn substrate 1	508445
HOXA3	58.1428	0.00569238	-1.83309	down	homeobox A3	509991
HOXB2	10.3955	0.000917165	-2.93677	down	homeobox B2	616129
HRC	30.4387	0.0378848	-2.2476	down	histidine rich calcium binding protein	617610
HSH2D	63.103	0.0268727	2.45734	up	hematopoietic SH2 domain containing	100848273
HSPB7	63.5838	0.00473619	-3.37708	down	heat shock protein family B (small) member 7	512251
HUNK	31.3983	0.00615785	-2.25437	down	hormonally up-regulated Neu-associated kinase	537640
HVCN1	83.8338	0.0291404	2.3181	up	hydrogen voltage gated channel 1	616570
ICOS	24.3813	0.010034	2.62815	up	inducible T cell costimulator	507026
IKZF1	166.633	0.00457679	2.60078	up	IKAROS family zinc finger 1	541154
IKZF3	187.97	0.00600989	2.78649	up	IKAROS family zinc finger 3	540676
IL21R	130.826	0.000814303	3.31508	up	interleukin 21 receptor	617967
IL2RA	44.1953	0.0196844	2.46132	up	interleukin 2 receptor subunit alpha	281861
INPP5D	316.115	0.0203508	2.30848	up	inositol polyphosphate-5-phosphatase D	507329
IRF8	255.093	0.0268781	2.28136	up	interferon regulatory factor 8	614909
ITGAD	12.2472	0.0233763	2.76991	up	integrin subunit alpha D	514056
ITGAL	201.833	0.0140542	2.59676	up	integrin subunit alpha L	281874
ITGBL1	13.7039	0.0195792	-1.98143	down	integrin subunit beta like 1	533449
JSRP1	7.4886	0.0158215	-3.57703	down	junctional sarcoplasmic reticulum protein 1	509378
KBTBD12	5.37717	0.0241397	-2.73708	down	kelch repeat and BTB domain containing 12	516527
KCNA7	3.82285	0.010034	-6.00918	down	potassium voltage-gated channel subfamily A member 7	540492
KCNC3	9.78017	0.0140542	2.81525	up	potassium voltage-gated channel subfamily C member 3	617852
KLHL41	51.6098	0.00153279	-3.77425	down	kelch like family member 41	505794
KLHL6	57.2487	0.00381204	2.95911	up	kelch like family member 6	527363
KY	4.66255	0.00400589	-4.1165	down	kyphoscoliosis peptidase	101903894
LAG3	22.3557	0.00249879	2.94923	up	lymphocyte activating 3	515155
LAMP3	116.028	0.00260013	2.85515	up	lysosomal associated membrane protein 3	531327
LDB3	111.516	0.00100888	-4.02254	down	LIM domain binding 3	536781
LGI2	5.92228	0.0243197	-2.34315	down	leucine rich repeat LGI family member 2	541046
LIMD2	401.373	0.00196948	2.7871	up	LIM domain containing 2	508942
LIPF	112565	0.0165744	-3.06672	down	lipase F, gastric type	281283
LMOD2	25.7016	0.0157363	-3.85653	down	leiomodin 2	521024
LMOD3	19.1189	0.00233104	-4.74138	down	leiomodin 3	509978
LOC100271850-MEF2B	112.263	0.0243197	2.52376	up	LOC100271850-MEF2B readthrough transcript	506188
LOC100300510	171.965	0.0315755	2.17192	up	T-cell receptor beta-1 chain C region	100300510
LOC100336282	145.92	0.00828643	2.3522	up	uncharacterized LOC100336282	100336282
LOC100847148	5.84385	0.0300956	4.00187	up	uncharacterized LOC100847148	100847148
LOC100848766	8.94261	0.00196948	-2.19069	down	uncharacterized LOC100848766	100848766
LOC100848940	45.7834	0.0397868	2.10199	up	uncharacterized LOC100848940	100848940
LOC101904186	3.0542	0.0283172	-5.41216	down	triadin-like	101904186
LOC101905137	12608.4	2.3391e-13	-5.05327	down	mucin-2-like	101905137
LOC104970208	5.06837	0.0332722	3.09532	up	uncharacterized LOC104970208	104970208
LOC104972276	866.35	5.4762e-16	-5.51139	down	prolactin-inducible protein homolog	104972276
LOC104973058	8.24552	0.0043729	3.28334	up	uncharacterized LOC104973058	104973058
LOC107132469	4.70838	0.0269003	-3.54314	down	uncharacterized LOC107132469	107132469
LOC112441508	3624.69	0.0425685	-2.66002	down	short palate, lung and nasal epithelium carcinoma-associated protein 2A-like	112441508
LOC112442705	20.3839	0.00400589	3.21758	up	uncharacterized LOC112442705	112442705
LOC112443438	5.96088	0.0153304	3.5202	up	uncharacterized LOC112443438	112443438
LOC112444921	10.3974	0.00641052	3.05632	up	uncharacterized LOC112444921	112444921
LOC112445112	2.89716	0.000599688	-4.03202	down	uncharacterized LOC112445112	112445112
LOC112446824	5.30879	0.0485097	3.65724	up	lymphoid-restricted membrane protein	112446824
LOC112447115	12.3142	0.0237529	3.38361	up	uncharacterized LOC112447115	112447115
LOC112447324	31.2357	0.00136884	3.1449	up	putative hydro-lyase KRH_21160	112447324
LOC112448021	3.75904	0.0202144	-4.0382	down	triadin-like	112448021
LOC507756	11.359	0.0466808	2.85152	up	ecto-ADP-ribosyltransferase 5-like	507756
LOC510185	18.1036	0.0033327	3.85521	up	interleukin-2 receptor subunit beta	510185
LOC534578	129.194	0.00514585	2.64967	up	vascular cell adhesion molecule 1-like	534578
LOC615733	88.2116	0.0220132	2.25176	up	GTPase, IMAP family member 1	615733
LOC768255	79.0126	0.0251434	2.28205	up	GTPase, IMAP family member 4-like	768255
LOC786987	5.01602	0.0238669	3.00034	up	protein C19orf12 homolog	786987
LPXN	125.107	0.010482	2.57857	up	leupaxin	513264
LRRC14B	2.0183	0.0494943	-4.53332	down	leucine rich repeat containing 14B	100301203
LTA	25.2193	0.00167842	3.27648	up	lymphotoxin alpha	280845
LTB	186.225	0.00249879	2.77241	up	lymphotoxin beta	529757
MAP4K1	267.284	0.00514585	2.80364	up	mitogen-activated protein kinase kinase kinase kinase 1	522002
MB	393.72	0.000733512	-4.17382	down	myoglobin	280695
MS4A1	264.89	0.00312529	3.57908	up	membrane spanning 4-domains A1	505653
MSLN	274.202	0.00136884	3.48645	up	mesothelin	516237
MUC13	70.2901	3.98969e-06	5.08954	up	mucin 13, cell surface associated	100295610
MUC5AC	72.4554	2.04298e-05	5.46139	up	mucin 5AC, oligomeric mucus/gel-forming	100847395
MX2	133.67	0.007492	2.34602	up	MX dynamin like GTPase 2	280873
MYBL1	34.943	0.007492	2.57176	up	MYB proto-oncogene like 1	338034
MYBPC1	179.263	0.00204878	-4.38189	down	myosin binding protein C1	510763
MYF6	15.0928	0.00486297	-4.26951	down	myogenic factor 6	281336
MYH1	78.6261	2.04298e-05	-5.05045	down	myosin heavy chain 1	281337
MYH15	4.25877	0.0110931	-3.85062	down	myosin heavy chain 15	526674
MYH2	653.523	0.00260013	-4.20271	down	myosin heavy chain 2	788772
MYH6	27.4448	0.000599688	-4.19472	down	myosin heavy chain 6	100296004
MYH7	476.306	0.000253565	-4.55286	down	myosin heavy chain 7	282714
MYH8	708.159	0.000849244	-4.62098	down	myosin heavy chain 8	281339
MYL1	147.878	0.00387081	-4.45699	down	myosin light chain 1	317657
MYL2	217.305	0.00136884	-4.44205	down	myosin light chain 2	505519
MYL3	100.105	0.00251641	-4.40576	down	myosin light chain 3	618352
MYLK2	14.1143	0.0152807	-2.87181	down	myosin light chain kinase 2	533378
MYLPF	344.268	0.00457679	-4.15929	down	#N/A	#N/A
MYOC	79.6554	0.00392456	-1.72546	down	myocilin	281342
MYOM2	14.9885	0.0363744	-3.8989	down	myomesin 2	524077
MYOM3	113.74	0.000654945	-4.20207	down	myomesin 3	532872
MYOT	45.6329	0.00597229	-4.38434	down	myotilin	507884
MYOZ1	57.3258	0.000855486	-3.28054	down	myozenin 1	281939
MYOZ2	9.08305	0.0276265	-3.96769	down	myozenin 2	540487
MYOZ3	41.5743	4.07573e-05	-3.92356	down	myozenin 3	613741
NAPSA	94.5326	0.00698144	2.71794	up	napsin A aspartic peptidase	539259
NCF2	41.9839	0.000863894	2.82875	up	neutrophil cytosolic factor 2	281346
NEB	209.298	0.00100888	-4.07952	down	nebulin	407121
NLRC3	97.4562	0.040548	2.80718	up	NLR family CARD domain containing 3	507786
NMRK2	27.6825	0.0140261	-4.07091	down	nicotinamide riboside kinase 2	780788
NRAP	152.159	0.0315755	-2.65126	down	nebulin related anchoring protein	532640
NTNG2	48.2899	0.0315755	2.07466	up	netrin G2	523720
NUGGC	30.5751	0.0241722	3.51973	up	nuclear GTPase, germinal center associated	515679
NXPE2	74.8785	0.000282425	-2.92368	down	neurexophilin and PC-esterase domain family member 2	782358
NXPE4	61.789	0.0269003	-2.08932	down	neurexophilin and PC-esterase domain family, member 4	515648
OBSCN	34.162	0.00119485	-4.38162	down	obscurin, cytoskeletal calmodulin and titin-interacting RhoGEF	537193
OTOR	2.20454	0.00600989	3.01809	up	otoraplin	613456
P2RY10	45.9005	0.00976759	2.69103	up	P2Y receptor family member 10	515172
P2RY8	43.3627	0.031479	3.32636	up	P2Y receptor family member 8	100299937
PAX5	320.987	0.014013	3.63804	up	paired box 5	538371
PCLAF	103.102	0.0315755	2.19494	up	PCNA clamp associated factor	540737
PERM1	9.92862	0.0271974	-3.45471	down	PPARGC1 and ESRR induced regulator, muscle 1	520080
PI16	467.309	0.0300956	-1.83239	down	peptidase inhibitor 16	507058
PIF1	21.193	0.0136714	2.77408	up	PIF1 5'-to-3' DNA helicase	534330
PIK3CD	122.285	0.00694055	2.44019	up	phosphatidylinositol-4,5-bisphosphate 3-kinase catalytic subunit delta	504531
PIP	31.5192	0.000251655	-3.80687	down	prolactin induced protein	613853
PLA2G2D1	91.4034	0.0494212	3.0742	up	calcium-dependent phospholipase A2 PLA2G2D1	494318
PLA2G2D4	62.6029	0.00775056	2.60171	up	calcium-dependent phospholipase A2 PLA2G2D4	503625
PLAC8B	201.656	0.0134503	2.75602	up	placenta associated 8 B	767910
PLEK	31.2544	0.000917165	2.94929	up	pleckstrin	518658
POU2F2	113.764	0.0050381	3.04049	up	POU class 2 homeobox 2	101907028
PPP1R3A	5.80445	0.0363057	-3.90085	down	protein phosphatase 1 regulatory subunit 3A	784877
PRR32	13.81	0.00520821	-4.44339	down	proline rich 32	783116
PTPN7	124.501	0.0268727	2.23918	up	protein tyrosine phosphatase non-receptor type 7	614077
PTPRC	430.651	0.0315755	2.15336	up	protein tyrosine phosphatase receptor type C	407152
PTPRCAP	357.839	0.00747695	2.3841	up	protein tyrosine phosphatase receptor type C associated protein	618341
PYGM	74.4929	0.000684581	-3.75302	down	glycogen phosphorylase, muscle associated	327664
RASGRP2	67.2954	0.0269003	2.23802	up	RAS guanyl releasing protein 2	512056
RCSD1	151.921	0.0253435	2.27226	up	RCSD domain containing 1	512205
RGS13	41.4197	0.0406901	3.50607	up	regulator of G protein signaling 13	506654
RHOH	79.7571	0.0102505	2.73689	up	ras homolog family member H	768307
RPL3L	9.42713	0.0188516	-2.85003	down	ribosomal protein L3 like	618440
RYR1	116.335	0.00255928	-3.07519	down	ryanodine receptor 1	100139857
SASH3	212.405	0.00359644	2.54723	up	SAM and SH3 domain containing 3	534137
SBK2	9.17331	0.0476285	-2.7965	down	SH3 domain binding kinase family member 2	615123
SCG2	4.73531	0.0387407	-2.51	down	secretogranin II	281477
SCGB1D	386.769	0.0406901	-2.54245	down	secretoglobin, family 1D, member 2	338419
SCIMP	103.641	0.000424296	3.46595	up	SLP adaptor and CSK interacting membrane protein	100848290
SDS	16.383	0.0195792	2.73256	up	serine dehydratase	514346
SEPTIN1	111.873	0.0153304	2.36205	up	septin 1	512478
SGCG	6.19417	0.0203513	-2.67752	down	sarcoglycan gamma	506155
SIT1	81.3084	0.0315755	2.20901	up	signaling threshold regulating transmembrane adaptor 1	512027
SLAMF6	51.9955	0.00167842	2.83749	up	SLAM family member 6	508183
SLC5A5	295.538	0.00429829	3.54931	up	solute carrier family 5 member 5	505310
SLC9B2	35.8002	0.0371974	2.60046	up	solute carrier family 9 member B2	616320
SLN	25.6492	0.00952489	-4.27213	down	sarcolipin	100296455
SMPX	32.587	0.000748573	-5.06372	down	small muscle protein X-linked	615975
SMTNL1	36.1442	0.000251655	-3.98219	down	smoothelin like 1	614015
SMYD1	5.56958	0.0164655	-4.43125	down	SET and MYND domain containing 1	537404
SNX22	54.5582	0.00219104	2.95813	up	sorting nexin 22	100125937
SP100	54.3383	0.0104521	2.29023	up	SP100 nuclear antigen	100140338
SPATA48	6.8061	0.000814303	4.60931	up	spermatogenesis associated 48	100335160
SPI1	129.875	0.0243197	1.9859	up	Spi-1 proto-oncogene	507100
SPIB	203.596	0.0169907	3.23442	up	Spi-B transcription factor	784460
SRL	51.6924	0.0066236	-2.654	down	sarcalumenin	513912
SYNPO2L	19.0688	0.00167842	-3.96434	down	synaptopodin 2 like	101905578
SYPL2	13.5989	0.0166652	-2.91062	down	synaptophysin like 2	514665
TAP	183.012	0.00278442	3.28312	up	tracheal antimicrobial peptide	286837
TBX21	10.1296	0.010143	2.71615	up	T-box transcription factor 21	538933
TCAP	94.2261	0.00350261	-2.69789	down	titin-cap	513257
TCF21	5.86155	1.13956e-08	-4.79	down	transcription factor 21	510873
THRSP	4.56144	0.0257396	-2.13789	down	thyroid hormone responsive	515940
TIMD4	186.528	2.04298e-05	3.70399	up	T cell immunoglobulin and mucin domain containing 4	507549
TLR10	11.7775	0.0204593	2.80616	up	toll like receptor 10	539791
TMEFF2	7.71344	2.04298e-05	-3.33601	down	transmembrane protein with EGF like and two follistatin like domains 2	538354
TMOD4	22.3872	0.0338285	-2.61735	down	tropomodulin 4	505645
TNF	17.0836	0.0140261	2.52663	up	tumor necrosis factor	280943
TNFRSF13C	47.6545	0.018712	3.00853	up	TNF receptor superfamily member 13C	618516
TNFRSF18	28.623	0.0340749	2.25341	up	TNF receptor superfamily member 18	516256
TNFSF13B	8.86934	0.0476514	2.25458	up	TNF superfamily member 13b	504507
TNNC1	156.331	7.99016e-06	-4.29942	down	troponin C1, slow skeletal and cardiac type	509486
TNNC2	374.721	0.00597229	-4.14851	down	troponin C2, fast skeletal type	615428
TNNI1	76.1868	8.27181e-05	-3.91278	down	troponin I1, slow skeletal type	100301375
TNNI2	265.022	0.00119485	-3.71174	down	troponin I2, fast skeletal type	506434
TNNT1	187.615	0.000518904	-3.8979	down	troponin T1, slow skeletal type	282095
TNNT3	827.175	5.36303e-07	-5.30487	down	troponin T3, fast skeletal type	282096
TOX2	11.5195	0.0087716	2.82713	up	TOX high mobility group box family member 2	519845
TPH1	4.58459	0.0195792	3.56535	up	tryptophan hydroxylase 1	781941
TPM2	801.604	0.0191276	-2.19223	down	tropomyosin 2	497015
TRAF3IP3	93.1475	0.0276265	2.26371	up	TRAF3 interacting protein 3	505371
TRIM55	5.79676	0.0140542	-3.54151	down	tripartite motif containing 55	616362
TRIM72	20.9471	0.00233104	-3.6229	down	tripartite motif containing 72	528804
TRPM2	55.8862	0.0195792	2.44984	up	transient receptor potential cation channel subfamily M member 2	508029
TTN	346.781	0.000243703	-4.18654	down	titin	540561
UBD	140.384	0.00456398	2.4522	up	ubiquitin D	512938
UNC45B	19.9005	0.00249879	-4.08705	down	unc-45 myosin chaperone B	535385
VAT1L	2.8333	0.000202388	-3.54961	down	vesicle amine transport 1 like	618809
VIP	5.48645	1.91615e-07	-6.02455	down	vasoactive intestinal peptide	280956
VNN1	220.61	0.00229823	2.77968	up	vanin 1	526704
VNN2	128.085	0.00999253	2.35347	up	vanin 2	534929
WAS	179.591	0.014013	2.34453	up	WASP actin nucleation promoting factor	107131173
WDFY4	196.724	0.00452487	2.38529	up	WDFY family member 4	527790
WIPF1	226.042	0.0186006	2.26303	up	WAS/WASL interacting protein family member 1	540304
ZBTB32	13.4921	0.00399472	2.97845	up	zinc finger and BTB domain containing 32	785741
ZC3H12D	83.7722	0.00435933	2.83875	up	zinc finger CCCH-type containing 12D	615863
ZMYND10	1581.38	0.00591681	-2.48546	down	zinc finger MYND-type containing 10	528799
ZNF831	25.0984	0.0133748	2.60201	up	zinc finger protein 831	100140850

## Sheet: DSP+FMDVneg ↔ DNP+FMDVneg
	Supplemental Table S2 B: Differentially expressed genes when comparing FMDV-negative (no Cq) DSP to DNP samples
Gene	Average of normalized counts	Adjusted p-value	Shrinked log2FoldChange	LFC direction	Gene description	Entrez ID
ADRA1A	5.27716	0.0213123	-4.96657	down	adrenoceptor alpha 1A	282134
CAB39	6060.05	0.00309356	-4.1072	down	calcium binding protein 39	511451
CSN3	1456.55	0.0202484	-4.14675	down	casein kappa	281728
HUNK	31.3983	0.0493781	-2.99363	down	hormonally up-regulated Neu-associated kinase	537640
KRT3	311.785	0.0477234	4.18021	up	keratin 3	407188
KRT6C	311.902	0.025557	3.67678	up	keratin 6C	540546
KRT76	62.3601	0.0144074	5.5681	up	keratin 76	407189
LIPF	112565	0.0033425	-4.99645	down	lipase F, gastric type	281283
LOC101905137	12608.4	6.70819e-06	-6.11199	down	mucin-2-like	101905137
LOC104972276	866.35	0.00821706	-4.72312	down	prolactin-inducible protein homolog	104972276
OTOR	2.20454	0.0180667	4.66798	up	otoraplin	613456
RPTN	33.5423	0.00731135	5.10301	up	repetin	100140126
ZMYND10	1581.38	0.0427195	-3.37791	down	zinc finger MYND-type containing 10	528799

## Sheet: DSP+FMDVhighpos ↔ DSP+FMDVneg
	Supplemental Table S2 C: Differentially expressed genes when comparing highly positive FMDV (Cq≤30) to FMDV-negative (no Cq) DSP samples
Gene	Average of normalized counts	Adjusted p-value	Shrinked log2FoldChange	LFC direction	Gene description	Entrez ID
A2ML1	4605.07	0.0110027	-4.4964	down	alpha-2-macroglobulin like 1	516769
AANAT	18.4739	0.0342178	-3.53568	down	aralkylamine N-acetyltransferase	281583
ABCA12	10.7969	0.0150553	-4.49238	down	ATP binding cassette subfamily A member 12	523479
ACSBG1	15.4855	0.0237833	-3.36808	down	acyl-CoA synthetase bubblegum family member 1	515577
ADA2	61.9451	0.019371	2.85793	up	adenosine deaminase 2	617805
ADAM19	119.4	0.0330809	2.52482	up	ADAM metallopeptidase domain 19	510907
ADGRF2	31.8496	0.00945471	-3.4061	down	adhesion G protein-coupled receptor F2	539131
ADGRG5	56.8236	0.0461123	3.0617	up	adhesion G protein-coupled receptor G5	509974
ADM5	25.2964	0.0391923	2.61073	up	adrenomedullin 5 (putative)	617744
ADORA2A	46.546	0.0152354	2.59639	up	adenosine A2a receptor	617828
AFF3	38.1807	0.00453701	3.03793	up	ALF transcription elongation factor 3	787488
AGPAT4	10.8589	0.0108438	3.20213	up	1-acylglycerol-3-phosphate O-acyltransferase 4	507456
AHNAK2	3043.73	0.044095	-2.27689	down	AHNAK nucleoprotein 2	527701
AHSG	26.857	0.00137317	-5.68619	down	alpha 2-HS glycoprotein	280988
AKAP5	33.7104	0.0113999	4.0609	up	A-kinase anchoring protein 5	281612
AKR1B1	98.5191	0.0350086	2.36512	up	aldo-keto reductase family 1, member B1 (aldose reductase)	317748
ANKRD35	559.552	0.0418782	-2.96092	down	ankyrin repeat domain 35	514513
AP3B2	15.2502	0.0182987	4.03807	up	adaptor related protein complex 3 subunit beta 2	784163
APBB1IP	136.455	0.0139097	3.04378	up	amyloid beta precursor protein binding family B member 1 interacting protein	533670
APOE	1599.15	0.00867192	3.29351	up	apolipoprotein E	281004
ARG1	145.9	0.00453456	-6.70674	down	arginase 1	513608
ARHGAP25	128.329	0.0388439	2.20342	up	Rho GTPase activating protein 25	534994
ARHGAP4	196.387	0.0111614	2.8339	up	Rho GTPase activating protein 4	100124430
ARHGDIB	519.72	0.031333	2.21406	up	Rho GDP dissociation inhibitor beta	327676
ARHGEF4	406.32	0.029589	-2.71415	down	Rho guanine nucleotide exchange factor 4	505852
ARHGEF6	152.723	0.009775	2.25868	up	Rac/Cdc42 guanine nucleotide exchange factor 6	533823
ARL5C	17.9637	0.0443872	3.86134	up	ADP ribosylation factor like GTPase 5C	787781
B4GALNT3	393.492	0.00453701	-2.28564	down	beta-1,4-N-acetyl-galactosaminyltransferase 3	527026
BANK1	37.3512	0.0493903	3.42558	up	B cell scaffold protein with ankyrin repeats 1	100299906
BASP1	309.555	0.0235775	3.48465	up	brain abundant membrane attached signal protein 1	286842
BATF	37.1944	0.00963176	3.10761	up	basic leucine zipper ATF-like transcription factor	617628
BCL2A1	87.5496	0.000291389	4.65728	up	BCL2 related protein A1	282151
BCL7A	57.6533	0.0338773	2.35396	up	BAF chromatin remodeling complex subunit BCL7A	616240
BFSP2	42.6367	0.0127685	3.77507	up	beaded filament structural protein 2	281645
BIK	3.46216	0.00867192	4.41353	up	BCL2-interacting killer (apoptosis-inducing)	618614
BIN2	99.6479	0.0476371	2.56628	up	bridging integrator 2	515025
BOLA-DOB	17.8605	0.0426572	3.10043	up	major histocompatibility complex, class II, DO beta	282493
BREH1	1302.34	0.000387182	-4.55012	down	retinyl ester hydrolase type 1	497207
BTK	67.1918	0.0418782	2.8607	up	Bruton tyrosine kinase	533459
C4H7ORF57	31.215	0.022413	-2.68733	down
C5H12ORF75	30.6334	0.00911252	4.12084	up
C8H8ORF58	59.7262	0.010029	-3.24965	down
CALHM1	2.2285	0.0174848	-7.22154	down	calcium homeostasis modulator 1	532026
CARD11	154.16	0.00892346	2.9279	up	caspase recruitment domain family member 11	515377
CARMIL2	66.4503	0.044575	2.6538	up	capping protein regulator and myosin 1 linker 2	510354
CASP7	113.992	0.0482235	2.07907	up	caspase 7	526279
CCDC50	176.035	0.0113999	2.45913	up	coiled-coil domain containing 50	529404
CCL19	154.597	4.48598e-05	4.33381	up	C-C motif chemokine ligand 19	509167
CCL20	8.04335	0.0104283	4.64743	up	C-C motif chemokine ligand 20	281666
CCL26	40.1892	0.0324535	3.1787	up	C-C motif chemokine ligand 26	508387
CCR7	32.6037	0.0235775	3.71249	up	C-C motif chemokine receptor 7	510668
CD22	218.306	0.0195144	4.07989	up	CD22 molecule	514582
CD300LB	1.84717	0.0290273	6.85856	up	CD300 molecule-like family member b	789755
CD37	262.095	0.01857	2.65938	up	CD37 molecule	508751
CD38	25.0045	0.0324535	2.47749	up	CD38 molecule	327677
CD4	88.2311	0.0235775	2.76661	up	CD4 molecule	407098
CD40	59.9319	0.01857	2.81227	up	CD40 molecule	286849
CD48	123.313	0.0111614	3.04887	up	CD48 molecule	508386
CD53	162.842	0.026339	3.00072	up	CD53 molecule	505040
CD83	42.2246	0.0272766	2.788	up	CD83 molecule	617034
CD84	12.3083	0.0393225	2.70553	up	CD84 molecule	510910
CD86	52.3837	0.0222126	2.66923	up	CD86 molecule	414345
CDSN	17.4223	0.00140966	-7.90054	down	corneodesmosin	522351
CEACAM19	191.383	0.00533314	-2.80341	down	CEA cell adhesion molecule 19	511941
CEND1	9.71379	0.00419936	4.59532	up	cell cycle exit and neuronal differentiation 1	504370
CERS4	13.4738	0.020386	3.03513	up	ceramide synthase 4	505233
CES2	73.0911	0.0174355	-2.87584	down	carboxylesterase 2	505928
CES3	8.86653	0.0160235	-4.68931	down	carboxylesterase 3	513112
CHMP4C	54.1742	0.0195144	-2.3744	down	charged multivesicular body protein 4C	507572
CHP2	256.701	0.00189571	-3.28827	down	calcineurin like EF-hand protein 2	515280
CHST1	400.456	0.0310939	-2.31663	down	carbohydrate sulfotransferase 1	506932
CIITA	172.743	0.0459429	2.37834	up	class II major histocompatibility complex transactivator	508720
CLDN17	104.036	0.00308746	-5.99026	down	claudin 17	512703
CLGN	9.51329	0.00876761	3.86252	up	calmegin	504256
CNFN	8687.36	0.0324535	-3.09268	down	cornifelin	511870
COL17A1	1140.45	0.0257203	-2.51858	down	collagen type XVII alpha 1 chain	513804
CP	37.6346	0.0179993	3.65092	up	ceruloplasmin	514194
CR2	164.662	0.0274292	3.18928	up	complement C3d receptor 2	407126
CRCT1	10416.2	0.00234457	-4.77469	down	cysteine rich C-terminal 1	774026
CRNN	8212.51	0.0162432	-2.94924	down	cornulin	100141268
CST7	41.4465	0.0474196	2.92563	up	cystatin F	617799
CTLA4	6.11567	0.0465538	4.03633	up	cytotoxic T-lymphocyte associated protein 4	281732
CTNNBIP1	484.558	0.0361413	-2.39034	down	catenin beta interacting protein 1	614630
CXCL8	1.75541	0.0388439	6.02333	up	C-X-C motif chemokine ligand 8	280828
CXCR4	163.739	0.0144572	2.81875	up	C-X-C motif chemokine receptor 4	281736
CYBB	50.8387	0.0242105	2.71607	up	cytochrome b-245 beta chain	281112
CYFIP2	141.272	0.0314471	2.91427	up	cytoplasmic FMR1 interacting protein 2	518833
CYP2C18	441.126	0.0224515	-3.03584	down
CYSRT1	1247.11	0.0117872	-3.16399	down	cysteine rich tail 1	618457
DAPL1	198.42	0.0181561	-3.58863	down	death associated protein like 1	574085
DENND1C	74.9545	0.0135086	2.91448	up	DENN domain containing 1C	511230
DGAT2	175.501	0.00445879	-3.84576	down	diacylglycerol O-acyltransferase 2	404129
DKK1	10.87	0.0324535	3.28861	up	dickkopf WNT signaling pathway inhibitor 1	504445
DLX3	44.545	0.0174848	-3.15393	down	distal-less homeobox 3	784366
DMKN	1007.5	0.000995743	-4.87811	down	dermokine	618159
DOCK2	151.382	0.0135086	2.94093	up	dedicator of cytokinesis 2	510083
DOK3	30.7117	0.0190261	3.14359	up	docking protein 3	514894
DSB	6.41276	0.0184525	5.07348	up	MHC class II antigen DS beta	618722
DSC2	2145.69	0.0050735	-3.09761	down	desmocollin 2	281128
DSC3	388.444	0.013605	-3.08959	down	desmocollin 3	281129
DSG1	854.642	0.000168489	-5.63687	down	desmoglein 1	281131
DTX1	215.305	0.0324535	2.66693	up	deltex E3 ubiquitin ligase 1	512873
DUSP14	588.714	0.031874	-3.01604	down	dual specificity phosphatase 14	507294
DUSP2	23.7122	0.010029	3.35158	up	dual specificity phosphatase 2	539140
ECRG4	35.4978	0.0115214	2.98076	up	ECRG4 augurin precursor	515133
EFNA3	157.298	0.00189571	-3.74868	down	ephrin A3	540776
EGR2	9.98295	0.0174848	3.30599	up	early growth response 2	100297981
EGR3	18.7921	0.00867192	3.29288	up	early growth response 3	526233
EHD3	195.352	0.00140966	3.37844	up	EH domain containing 3	510183
ELL3	172.421	0.000321266	6.03321	up	elongation factor for RNA polymerase II 3	512648
ELOVL4	77.2323	0.0017838	-4.98975	down	ELOVL fatty acid elongase 4	532015
ENTPD8	9.26408	0.0461147	3.07606	up	ectonucleoside triphosphate diphosphohydrolase 8	515532
EPSTI1	124.874	0.0325039	2.43584	up	epithelial stromal interaction 1	614555
ERAP2	71.5939	0.017752	2.42491	up	endoplasmic reticulum aminopeptidase 2	513572
ERO1B	28.5558	0.00866083	3.09974	up	endoplasmic reticulum oxidoreductase 1 beta	514361
ESRP2	967.871	0.0458474	-2.20751	down	epithelial splicing regulatory protein 2	510878
EVI2B	42.4667	0.0324535	2.43785	up	ecotropic viral integration site 2B	617442
EXOC3L4	25.3662	0.00453701	3.64071	up	exocyst complex component 3 like 4	526547
F5	101.457	0.0324535	3.3516	up	coagulation factor V	280687
FABP4	142.269	0.0106403	-5.9334	down	fatty acid binding protein 4, adipocyte	281759
FABP5	3278.9	0.0100517	-3.57688	down	fatty acid binding protein 5	281760
FADS6	171.744	0.0324535	-3.06831	down	fatty acid desaturase 6	523867
FAM19A5	72.8308	0.0144035	-3.31279	down
FAM25A	865.469	0.000790139	-4.63917	down	family with sequence similarity 25 member A	781772
FAM83A	134.928	0.00165596	-4.3953	down	family with sequence similarity 83 member A	521399
FAM83C	338.638	0.0324535	-2.86792	down	family with sequence similarity 83 member C	101903690
FCHO1	94.8499	0.0139097	2.76518	up	FCH and mu domain containing endocytic adaptor 1	505672
FCMR	183.214	0.0324535	3.3303	up	Fc mu receptor	511564
FCRL5	21.9982	0.0485544	2.73658	up	Fc receptor like 5	517126
FERMT3	399.468	0.0166977	3.06946	up	FERM domain containing kindlin 3	525159
FMNL3	183.026	0.0425508	2.24927	up	formin like 3	540105
GIMAP5	50.9231	0.0310939	2.78451	up	GTPase, IMAP family member 5	505013
GJA1	813.742	0.020386	-3.06553	down	gap junction protein alpha 1	281193
GJB2	1288.72	0.0428547	-2.70201	down	gap junction protein beta 2	407154
GJB6	289.755	0.0323371	-3.17434	down	gap junction protein beta 6	508454
GNPDA1	68.9618	0.0231403	2.38528	up	glucosamine-6-phosphate deaminase 1	522919
GOLT1A	20.9785	0.00958	-5.28426	down	golgi transport 1A	508464
GPR157	64.1419	0.00450816	-3.33575	down	G protein-coupled receptor 157	538468
GPR174	34.5246	0.0204165	3.12011	up	G protein-coupled receptor 174	781056
GPRIN2	45.0727	0.00331257	-4.38015	down	G protein regulated inducer of neurite outgrowth 2	540175
GPRIN3	36.7971	0.000782518	4.93566	up	GPRIN family member 3	517995
GRAP	187.531	0.012158	3.15831	up	GRB2-related adaptor protein	534491
GSAP	18.1023	0.0318655	2.71017	up	gamma-secretase activating protein	615147
GSDMC	11.3786	0.0110027	-5.16996	down	gasdermin C	508492
HCLS1	179.785	0.0110027	3.20595	up	hematopoietic cell-specific Lyn substrate 1	508445
HHEX	74.3235	0.00419357	3.3558	up	hematopoietically expressed homeobox	539542
HPS3	31.0092	0.0391923	2.22519	up	HPS3 biogenesis of lysosomal organelles complex 2 subunit 1	783104
HR	569.964	0.0135086	-2.59202	down	HR lysine demethylase and nuclear receptor corepressor	785815
HVCN1	83.8338	0.0115214	3.34763	up	hydrogen voltage gated channel 1	616570
IFITM1	886.198	0.00419936	3.03882	up	interferon induced transmembrane protein 1 (9-27)	353510
IGF2BP3	17.0898	0.0324535	3.29317	up	insulin like growth factor 2 mRNA binding protein 3	539650
IGFBP2	590.123	0.0129148	-3.30857	down	insulin like growth factor binding protein 2	282260
IGFL1	62.6086	0.00518294	-3.34091	down	IGF like family member 1	512788
IGSF3	143.587	0.017752	-2.19114	down	immunoglobulin superfamily member 3	530939
IGSF9	26.6737	0.0165607	-2.59296	down	immunoglobulin superfamily member 9	504209
IKZF1	166.633	0.0139097	3.23377	up	IKAROS family zinc finger 1	541154
IKZF3	187.97	0.0237806	3.42309	up	IKAROS family zinc finger 3	540676
IL10	2.07079	0.0388439	5.11731	up	interleukin 10	281246
IL16	141.8	0.0335242	2.57107	up	interleukin 16	506314
IL36A	100.33	0.0217373	-4.2085	down	interleukin 36 alpha	523429
IL36G	6.92902	0.0212471	-3.78503	down	interleukin 36 gamma	615762
IMPA2	794.87	0.0244564	-2.79787	down	inositol monophosphatase 2	511124
INPP5D	316.115	0.0233826	3.00631	up	inositol polyphosphate-5-phosphatase D	507329
IRF8	255.093	0.0325039	2.90117	up	interferon regulatory factor 8	614909
ITGA4	11.7411	0.0145932	3.32808	up	integrin subunit alpha 4	282882
ITGAL	201.833	0.00298446	3.97165	up	integrin subunit alpha L	281874
IVL	7960.23	0.0231403	-3.07159	down	involucrin	280830
KANK1	630.906	0.00518294	-2.6994	down	KN motif and ankyrin repeat domains 1	534869
KCNC3	9.78017	0.0174355	3.75694	up	potassium voltage-gated channel subfamily C member 3	617852
KLC3	848.339	0.0325039	-2.3667	down	kinesin light chain 3	517633
KLHL5	68.4874	0.0324535	2.43048	up	kelch like family member 5	528668
KLHL6	57.2487	0.026058	3.52676	up	kelch like family member 6	527363
KLK12	932.284	0.00419713	-3.80061	down	kallikrein related peptidase 12	618448
KLK14	105.788	3.9162e-06	-5.87568	down	kallikrein related peptidase 14	613993
KLK6	4.05805	0.00963176	-4.43659	down	kallikrein related peptidase 6	532677
KLK7	31.49	6.94307e-07	-4.50685	down	kallikrein related peptidase 7	506380
KLK8	20.2248	0.017752	-3.42813	down	kallikrein related peptidase 8	618438
KPRP	59.1466	0.00047133	-7.96914	down	keratinocyte proline rich protein	100140143
KREMEN1	1291.35	0.0365551	-2.16992	down	kringle containing transmembrane protein 1	524357
KRT1	3.32333	0.0121171	-5.44237	down	keratin 1	100301161
KRT10	45.418	1.95318e-05	-5.40436	down	keratin 10	281888
KRT3	311.785	2.04414e-09	-8.3489	down	keratin 3	407188
KRT35	29.57	0.000387182	-7.04231	down	keratin 35	536311
KRT76	62.3601	0.00108038	-6.43608	down	keratin 76	407189
KRT78	21199.5	0.0182552	-3.23194	down	keratin 78	523221
KRT79	7.37747	0.012688	-3.1527	down	keratin 79	508202
KRTDAP	2514.15	0.0011381	-4.77283	down	keratinocyte differentiation associated protein	504775
KYAT1	171.811	0.031333	-2.3258	down	kynurenine aminotransferase 1	528582
KYNU	5.88041	0.00978778	4.11021	up	kynureninase	520327
LAG3	22.3557	0.0444418	3.1541	up	lymphocyte activating 3	515155
LAMP3	116.028	0.01857	3.42977	up	lysosomal associated membrane protein 3	531327
LAPTM5	961.815	0.0258644	2.41923	up	lysosomal protein transmembrane 5	512361
LCE3C	20.019	0.00573323	-7.38109	down	late cornified envelope 3C	100295300
LCP1	899.169	0.0253917	2.97786	up	lymphocyte cytosolic protein 1	540990
LGALS7B	491.41	0.00419713	-3.69096	down	lectin, galactoside-binding, soluble, 7B	100298130
LIMD2	401.373	0.00344649	3.69158	up	LIM domain containing 2	508942
LIPK	2.19848	0.0462169	-4.64507	down	lipase family member K	507578
LOC100139075	7.49719	0.0139097	-5.8292	down	retinol dehydrogenase 16-like	100139075
LOC100298453	12.0057	0.0195144	3.05954	up	myeloid-associated differentiation marker	100298453
LOC100336282	145.92	0.010918	3.05303	up	uncharacterized LOC100336282	100336282
LOC100847618	432.728	0.00321051	-3.81892	down	uncharacterized LOC100847618	100847618
LOC100847724	10604.1	0.00628498	-3.51619	down	WAP four-disulfide core domain protein 18	100847724
LOC100847761	1427.23	0.00419713	-4.14428	down	uncharacterized LOC100847761	100847761
LOC100848785	56.743	0.0050735	-7.15778	down	uncharacterized LOC100848785	100848785
LOC100848804	669.262	0.000246512	-8.65423	down	small proline-rich protein 2E-like	100848804
LOC100848825	2589.4	0.00545333	-5.8848	down	uncharacterized LOC100848825	100848825
LOC101905293	8.63281	4.23724e-05	5.22459	up	fibrous sheath-interacting protein 2-like	101905293
LOC101906836	24.4177	0.0270361	3.22452	up	uncharacterized LOC101906836	101906836
LOC101907247	27.0821	0.0324535	-3.29089	down	uncharacterized LOC101907247	101907247
LOC101908149	7.75542	0.01857	3.15345	up	uncharacterized LOC101908149	101908149
LOC104969177	14.038	0.0177594	-3.25527	down	uncharacterized LOC104969177	104969177
LOC104969620	145.851	0.00438202	-3.97642	down	uncharacterized LOC104969620	104969620
LOC104971159	18.6898	0.00645177	-5.36913	down	uncharacterized LOC104971159	104971159
LOC104971496	3.64264	0.0324535	-8.33973	down	late cornified envelope protein 3B-like	104971496
LOC104974667	6.59902	0.0446903	3.43694	up	uncharacterized LOC104974667	104974667
LOC107131253	1583.24	0.00189571	-6.48206	down	uncharacterized LOC107131253	107131253
LOC107131803	433.809	0.0139097	-3.56395	down	serpin B3-like	107131803
LOC107132431	17.0322	0.00453701	-3.76776	down	uncharacterized LOC107132431	107132431
LOC112441821	12.6563	0.0110027	4.56116	up	uncharacterized LOC112441821	112441821
LOC112442386	36.6867	0.0377252	-2.79872	down	uncharacterized LOC112442386	112442386
LOC112442705	20.3839	0.0431112	3.59559	up	uncharacterized LOC112442705	112442705
LOC112443438	5.96088	0.0193681	4.92262	up	uncharacterized LOC112443438	112443438
LOC112443469	8.48954	0.0178019	3.63932	up	uncharacterized LOC112443469	112443469
LOC112444303	4.29986	0.0237549	4.65324	up
LOC112445942	1.99843	0.0418782	3.90735	up	uncharacterized LOC112445942	112445942
LOC112446693	162.111	0.0050735	-6.66568	down	lysozyme C, tracheal isozyme-like	112446693
LOC112447116	1.90312	0.0481389	4.52496	up	uncharacterized LOC112447116	112447116
LOC112447350	10.052	0.012158	3.73444	up	uncharacterized LOC112447350	112447350
LOC112449072	4.89769	0.0174848	10.3916	up	multidrug resistance-associated protein 4-like	112449072
LOC112449295	75.1421	0.00453701	-3.69461	down	uncharacterized LOC112449295	112449295
LOC282685	13.0455	0.0083928	-9.65714	down	rhesus-like protein	282685
LOC505120	3.55216	0.0217373	-4.99778	down	transducin-like enhancer protein 7	505120
LOC507756	11.359	0.0325039	3.88342	up	ecto-ADP-ribosyltransferase 5-like	507756
LOC508879	82.9918	0.0153896	-1.91021	down	aldehyde dehydrogenase family 3 member B1-like	508879
LOC509283	326.762	0.0256802	2.60384	up	E3 ubiquitin-protein ligase RNF213	509283
LOC511106	103.065	0.024533	-3.77778	down	serpin peptidase inhibitor, clade B like	511106
LOC515736	49.6766	0.0217373	2.40963	up	uncharacterized LOC515736	515736
LOC519132	32.0943	0.032566	-3.95867	down	serpin B3-like	519132
LOC534578	129.194	0.0240833	3.17307	up	vascular cell adhesion molecule 1-like	534578
LOC618541	124.981	0.000222603	3.7586	up	uncharacterized LOC618541	618541
LOC768255	79.0126	0.0110027	3.2115	up	GTPase, IMAP family member 4-like	768255
LOC782061	893.935	0.00327379	-3.93844	down	aldo-keto reductase family 1, member C1-like	782061
LOC783113	77392.1	0.0145894	-3.36955	down	cornifin-like	783113
LOC783920	42.5107	0.0377184	2.80431	up	interferon-induced very large GTPase 1-like	783920
LOC786371	243.812	0.00224067	-4.56022	down	protein S100-A15A	786371
LOC786987	5.01602	0.0186002	4.03555	up	protein C19orf12 homolog	786987
LORICRIN	20517.6	4.36499e-05	-7.00861	down	loricrin cornified envelope precursor protein	505154
LPAR3	9.13077	0.0473632	2.68393	up	lysophosphatidic acid receptor 3	532829
LPXN	125.107	0.00518294	3.5991	up	leupaxin	513264
LRMP	136.005	0.0325039	3.04887	up
LRRC20	106.806	0.0348608	-3.18052	down	leucine rich repeat containing 20	521721
LRRK2	67.9644	0.012688	3.76048	up	leucine rich repeat kinase 2	535652
LTA	25.2193	0.0113999	3.925	up	lymphotoxin alpha	280845
LTB	186.225	0.0465538	3.0399	up	lymphotoxin beta	529757
LY75	48.3773	0.00647387	3.46795	up	lymphocyte antigen 75	407236
LYL1	62.9647	0.0480625	2.4844	up	LYL1 basic helix-loop-helix family member	615458
LYN	263.39	0.0152354	2.5823	up	LYN proto-oncogene, Src family tyrosine kinase	534996
LYPD5	59.7634	0.00244696	-4.18394	down	LY6/PLAUR domain containing 5	789905
LYZ1	193.481	0.00510573	-4.43457	down	lysozyme 1	281287
MAP4K1	267.284	0.00518294	3.89317	up	mitogen-activated protein kinase kinase kinase kinase 1	522002
MEF2C	123.762	0.029592	2.80818	up	myocyte enhancer factor 2C	512254
MFSD2A	81.6238	0.0135086	-2.95227	down	MFSD2 lysolipid transporter A, lysophospholipid	512633
MICAL1	209.663	0.0193681	2.58713	up	microtubule associated monooxygenase, calponin and LIM domain containing 1	508306
MMP7	18.2625	0.00945471	2.99713	up	matrix metallopeptidase 7	286794
MMP9	22.5417	0.0149034	4.15321	up	matrix metallopeptidase 9	282871
MUSK	3.17611	0.0318424	4.12299	up	muscle associated receptor tyrosine kinase	540052
MYBL1	34.943	0.0050735	3.42713	up	MYB proto-oncogene like 1	338034
MYO18B	47.2079	0.00453701	-4.45676	down	myosin XVIIIB	540437
MYOM1	57.5688	0.0418782	-3.26392	down	myomesin 1	538404
NAIP	15.257	0.0325039	2.46651	up	NLR family apoptosis inhibitory protein	539780
NAPSA	94.5326	0.0324535	3.2821	up	napsin A aspartic peptidase	539259
NCF1	127.436	0.0302008	2.28652	up	neutrophil cytosolic factor 1	281345
NCF2	41.9839	0.0110027	3.31982	up	neutrophil cytosolic factor 2	281346
NCF4	30.224	0.04541	2.68163	up	neutrophil cytosolic factor 4	507859
NCKAP1L	128.52	0.0324535	2.39505	up	NCK associated protein 1 like	513641
NEIL1	65.0586	0.00189571	2.67229	up	nei like DNA glycosylase 1	513458
NHSL1	155.321	0.0444418	-2.07914	down	NHS like 1	517882
NLRC3	97.4562	0.00158301	5.11092	up	NLR family CARD domain containing 3	507786
NMU	8.68436	0.017752	-5.5919	down	neuromedin U	782109
NOD1	171.767	0.0217373	-2.80329	down	nucleotide binding oligomerization domain containing 1	781426
NQO1	216.774	0.0106403	-2.69966	down	NAD(P)H quinone dehydrogenase 1	519632
OTUB2	168.283	0.0465538	-2.78586	down	OTU deubiquitinase, ubiquitin aldehyde binding 2	504880
PABPC1L2A	28.5375	0.0331224	2.54382	up	poly(A) binding protein, cytoplasmic 1-like 2A	521086
PALM3	22.6406	0.0195144	3.20562	up	paralemmin 3	527118
PAQR5	66.564	0.00518294	-2.86914	down	progestin and adipoQ receptor family member 5	527461
PAX1	93.1481	0.0240833	-4.56229	down	paired box 1	537696
PCDHGA8	10.57	0.0312719	-3.33409	down	protocadherin gamma subfamily A, 8	521340
PCSK6	198.987	0.0307502	-1.95039	down	proprotein convertase subtilisin/kexin type 6	524684
PDLIM2	976.943	0.0421803	-2.78432	down	PDZ and LIM domain 2	512907
PGLYRP2	16.7444	0.016295	3.03142	up	peptidoglycan recognition protein 2	510803
PIANP	5.03237	0.0166359	4.1042	up	PILR alpha associated neural protein	614601
PIK3CD	122.285	0.00915993	3.22622	up	phosphatidylinositol-4,5-bisphosphate 3-kinase catalytic subunit delta	504531
PIP4K2A	107.756	0.0409873	2.20386	up	phosphatidylinositol-5-phosphate 4-kinase type 2 alpha	533289
PITX1	6246.36	0.0152354	-2.93772	down	paired like homeodomain 1	508754
PKP1	4817.74	0.0324535	-2.59462	down	plakophilin 1	281405
PLA2G2D4	62.6029	0.0325039	3.09216	up	calcium-dependent phospholipase A2 PLA2G2D4	503625
PLA2G4B	160.148	0.00221801	-3.82999	down	phospholipase A2, group IVB (cytosolic)	505485
PLA2G4F	50.2899	0.0212471	-3.73031	down	phospholipase A2 group IVF	522866
PLAC8B	201.656	0.0143885	3.83872	up	placenta associated 8 B	767910
PLCG2	316.082	0.0186609	3.14597	up	phospholipase C gamma 2	100337091
PLEK	31.2544	0.0106403	3.39185	up	pleckstrin	518658
PNLIPRP3	5.37313	0.0318915	-8.58378	down	pancreatic lipase related protein 3	531271
PNPLA1	111.42	0.00518294	-3.48532	down	patatin like phospholipase domain containing 1	786888
POU2F2	113.764	0.038939	3.57531	up	POU class 2 homeobox 2	101907028
PPP1R16B	190.708	0.0253389	2.3127	up	protein phosphatase 1 regulatory subunit 16B	282091
PRKCB	81.3551	0.0174848	3.21692	up	protein kinase C beta	282325
PROKR1	5.24372	0.0310693	3.26701	up	prokineticin receptor 1	281800
PROM2	674.287	0.00350847	-3.04981	down	prominin 2	520936
PSORS1C2	19.1677	0.00545333	-4.35107	down	psoriasis susceptibility 1 candidate 2	788684
PTPRCAP	357.839	0.0110027	3.08974	up	protein tyrosine phosphatase receptor type C associated protein	618341
RAC2	390.202	0.0318915	2.4423	up	Rac family small GTPase 2	327671
RASGRP1	49.3155	0.00867192	2.97973	up	RAS guanyl releasing protein 1	533125
RASGRP2	67.2954	0.0325039	2.85651	up	RAS guanyl releasing protein 2	512056
RASSF2	84.902	0.024136	2.55842	up	Ras association domain family member 2	282337
RCSD1	151.921	0.00518772	3.33506	up	RCSD domain containing 1	512205
RFTN1	157.059	0.0143885	2.72343	up	raftlin, lipid raft linker 1	506782
RGS18	59.848	0.0324535	3.2617	up	regulator of G protein signaling 18	613624
RHOH	79.7571	0.0426572	3.29477	up	ras homolog family member H	768307
RIPOR2	92.9283	0.0110027	3.52848	up	RHO family interacting cell polarization regulator 2	539635
RNF152	225.79	0.0122229	-3.24504	down	ring finger protein 152	100300634
RNF224	30.3	0.0473349	-2.85024	down	ring finger protein 224	100336542
RNF225	16.9503	0.0172328	-3.02542	down	ring finger protein 225	112442225
RPTN	33.5423	0.000222603	-6.08887	down	repetin	100140126
RUNX3	184.864	0.013605	2.61393	up	RUNX family transcription factor 3	617389
S1PR2	197.456	0.0422672	2.29634	up	sphingosine-1-phosphate receptor 2	540305
S1PR3	32.398	0.031252	2.66059	up	sphingosine-1-phosphate receptor 3	539123
SAA3	68.552	0.0235775	3.92031	up	serum amyloid A 3	281474
SASH3	212.405	0.0135086	3.13169	up	SAM and SH3 domain containing 3	534137
SBSN	2558.37	4.36499e-05	-6.40012	down	suprabasin	540452
SCIMP	103.641	0.0139097	3.97684	up	SLP adaptor and CSK interacting membrane protein	100848290
SDCBP2	137.816	0.0371813	-2.92166	down	syndecan binding protein 2	617742
SDR16C5	137.706	0.0495493	-2.40699	down	short chain dehydrogenase/reductase family 16C member 5	526726
SELE	5.39951	0.037874	3.67459	up	selectin E	281484
SELL	31.7996	0.0219939	2.93295	up	selectin L	281485
SEPT6	105.942	0.0169863	2.50721	up
SEPTIN1	111.873	0.0318915	2.9392	up	septin 1	512478
SEPTIN5	267.403	0.00958	-3.07988	down	septin 5	615408
SERPINB10	50.6856	0.0239255	-3.37245	down	serpin family B member 10	510205
SERPINB12	662.806	4.48598e-05	-6.574	down	serpin family B member 12	787106
SH2B2	75.4175	0.0393225	2.28403	up	SH2B adaptor protein 2	617840
SH3KBP1	134.556	0.000321266	4.0089	up	SH3 domain containing kinase binding protein 1	510489
SIT1	81.3084	0.0219939	2.92929	up	signaling threshold regulating transmembrane adaptor 1	512027
SKAP1	34.2163	0.00242116	3.63844	up	src kinase associated phosphoprotein 1	506769
SLAMF6	51.9955	0.0324535	3.11878	up	SLAM family member 6	508183
SLC17A7	16.6209	0.0324535	-2.78549	down	solute carrier family 17 member 7	518849
SLC34A3	162.407	0.0388439	-2.69774	down	solute carrier family 34 member 3	100299927
SLC46A2	89.5751	0.0324535	-3.11824	down	solute carrier family 46 member 2	511556
SLC4A9	10.2733	0.0335242	-3.64456	down	solute carrier family 4 member 9	509031
SLC6A15	6.79206	0.0113999	-3.17932	down	solute carrier family 6 member 15	281952
SLC9A5	25.7655	0.0180439	2.68774	up	solute carrier family 9 member A5	512686
SLC9A7	75.6384	0.0182987	3.14099	up	solute carrier family 9 member A7	522505
SLC9B2	35.8002	0.0409632	3.45769	up	solute carrier family 9 member B2	616320
SMAP2	236.097	0.0225737	2.23967	up	small ArfGAP2	514465
SMPD3	405.455	3.9162e-06	-6.07595	down	sphingomyelin phosphodiesterase 3	514201
SMPDL3B	159.817	0.016611	-2.41931	down	sphingomyelin phosphodiesterase acid like 3B	518699
SNX10	30.5586	0.0213225	2.76539	up	sorting nexin 10	508836
SNX20	15.7285	0.0166977	3.19694	up	sorting nexin 20	505256
SNX22	54.5582	0.00734233	3.80226	up	sorting nexin 22	100125937
SOCS1	43.5081	0.0421803	2.52216	up	suppressor of cytokine signaling 1	518795
SP100	54.3383	0.0495493	2.60031	up	SP100 nuclear antigen	100140338
SP140	286.801	0.0120695	2.35542	up	SP140 nuclear body protein	510377
SPINK5	2551.07	0.0323371	-3.1742	down	serine peptidase inhibitor Kazal type 5	526637
SPINK7	369.145	0.00112255	-6.60197	down	serine peptidase inhibitor Kazal type 7	100295820
SPOCK2	615.038	0.00852679	3.17623	up	SPARC (osteonectin), cwcv and kazal like domains proteoglycan 2	523846
SRGN	159.913	0.0247996	2.68814	up	serglycin	509501
SSTR1	21.6651	0.0235775	3.98806	up	uncharacterized SSTR1	540013
STK17B	138.783	0.0152354	2.66463	up	serine/threonine kinase 17b	511373
SULT2B1	2066.98	0.0113999	-3.45687	down	sulfotransferase family 2B member 1	531192
SUSD2	510.035	0.00327379	-3.37398	down	sushi domain containing 2	510458
SV2A	18.5602	0.0442276	2.87914	up	synaptic vesicle glycoprotein 2A	280936
SWAP70	308.896	0.0318424	2.21962	up	switching B cell complex subunit SWAP70	533720
SYK	180.894	0.0268438	2.50793	up	spleen associated tyrosine kinase	515515
TBXA2R	32.6494	0.017752	3.12634	up	thromboxane A2 receptor	538783
TGM1	2259.99	0.0145894	-3.32775	down	transglutaminase 1	407997
THEM5	32.1938	9.01124e-05	-5.92518	down	thioesterase superfamily member 5	525765
TIFA	23.4269	0.016147	2.42219	up	TRAF interacting protein with forkhead associated domain	783855
TIMD4	186.528	0.000246512	4.70182	up	T cell immunoglobulin and mucin domain containing 4	507549
TLR10	11.7775	0.0112623	4.05052	up	toll like receptor 10	539791
TLR7	17.8758	0.0113999	3.0154	up	toll like receptor 7	493686
TLR8	11.7505	0.0324535	3.00703	up	toll like receptor 8	532262
TMEM40	440.116	0.0135086	-3.31186	down	transmembrane protein 40	505490
TMEM45B	214.78	0.0204165	-3.41242	down	transmembrane protein 45B	510305
TMEM79	911.031	0.0235775	-2.5286	down	transmembrane protein 79	513599
TMPRSS13	280.049	0.00363478	-3.77168	down	transmembrane serine protease 13	529120
TMSB10	3082.08	0.0326899	2.3585	up	thymosin beta 10	282385
TNF	17.0836	0.0139097	3.34013	up	tumor necrosis factor	280943
TNFRSF4	56.64	0.00454058	2.58226	up	TNF receptor superfamily member 4	528782
TOX	28.5971	0.0135086	3.16861	up	thymocyte selection associated high mobility group box	525888
TOX2	11.5195	0.0332001	3.32115	up	TOX high mobility group box family member 2	519845
TPBGL	9.62217	0.0104525	3.60328	up	trophoblast glycoprotein like	786625
TRAF3IP3	93.1475	0.00867192	3.25501	up	TRAF3 interacting protein 3	505371
TRANK1	314.317	0.0437993	2.73191	up	tetratricopeptide repeat and ankyrin repeat containing 1	509859
TRIM34	47.4456	0.0198297	2.65799	up	tripartite motif containing 34	539820
TRPM2	55.8862	0.0324535	3.14357	up	transient receptor potential cation channel subfamily M member 2	508029
TRPV3	23.7065	0.0112562	-3.9503	down	transient receptor potential cation channel subfamily V member 3	523538
TSPYL5	33.6227	0.0117258	2.62901	up	TSPY like 5	615997
UACA	761.181	0.00453701	-3.15971	down	uveal autoantigen with coiled-coil domains and ankyrin repeats	281559
UBD	140.384	0.00867192	3.15011	up	ubiquitin D	512938
UGT1A1	107.49	0.000303798	-5.86786	down	UDP glucuronosyltransferase 1 family, polypeptide A1	751790
UGT1A6	30.8068	0.00135635	-7.56215	down	UDP glucuronosyltransferase 1 family, polypeptide A6	286792
UNC5A	13.3701	0.0495493	-3.12545	down	unc-5 netrin receptor A	506037
UPP1	353.288	0.0080647	-3.79166	down	uridine phosphorylase 1	515029
VAV1	123.912	0.0435611	2.58194	up	vav guanine nucleotide exchange factor 1	617345
VSIG10L	371.754	0.019371	-3.19395	down	V-set and immunoglobulin domain containing 10 like	786345
VSIG8	633.865	4.42399e-05	-6.27163	down	V-set and immunoglobulin domain containing 8	520493
VWA2	30.4429	0.00445879	-3.22169	down	von Willebrand factor A domain containing 2	530237
WAS	179.591	0.0332001	2.8615	up	WASP actin nucleation promoting factor	107131173
WDFY4	196.724	0.0072364	3.05882	up	WDFY family member 4	527790
WDR59	148.034	0.0307908	2.25773	up	WD repeat domain 59	526642
WDR76	73.2291	0.0235775	2.53263	up	WD repeat domain 76	515302
WIF1	3.7132	0.0083928	-4.23548	down	WNT inhibitory factor 1	533672
WIPF1	226.042	0.000957275	3.44043	up	WAS/WASL interacting protein family member 1	540304
ZNF831	25.0984	0.0331078	3.15412	up	zinc finger protein 831	100140850
