# Supplementary material for: Persistent foot-and-mouth disease virus infection of the bovine nasopharynx is associated with suppression of innate and cellular immunity
Source: PLoS One. 2026 Jan 23;21(1):e0340425. doi: 10.1371/journal.pone.0340425 (PMC12829788; doi:10.1371/journal.pone.0340425)
Supplement: S3 Table — Highly FMDV-positive (Cq ≤ 30) DSP samples were compared with FMDV-negative samples (no Cq). (XLSX) [file pone.0340425.s005.xlsx]

## Sheet: Table S2
Supplemental Table S3: The differential expression of genes associated with desquamation of superficial cells was investigated. Highly FMDV-positive (Cq ≤ 30) DSP samples were compared with FMDV-negative samples (no Cq)
Gene	shrinked log2FoldChange	adjusted p-value
A2ML1	-4.496	0.011
AHSG	-5.687	0.0014
CDSN	-7.905	0.0014
DSC2	-3.098	0.0051
DSC3	-3.087	0.0136
DSG1	-5.637	0.0002
KLK12	-3.801	0.0042
KLK14	-5.876	0
KLK6	-4.438	0.0096
KLK7	-4.507	0
SERPINB10	-3.373	0.0239
SERPINB12	-6.574	0
SPINK5	-3.173	0.0323
SPINK7	-6.603	0.0011
PLA2G2D4	3.093	0.0325
PLA2G4B	-3.832	0.0022
PLA2G4F	-3.727	0.0212
PLAC8B	3.839	0.0144
PLCG2	3.147	0.0187
IL36A	-4.211	0.0217
IL36G	-3.791	0.0212
